# Supplementary material for: Broad-Spectrum HDAC Inhibitors Promote Autophagy through FOXO Transcription Factors in Neuroblastoma
Source: Cells. 2021 Apr 24;10(5):1001. doi: 10.3390/cells10051001 (PMC8144997; doi:10.3390/cells10051001)
Supplement: Supplementary file 1 [file cells-10-01001-s001.zip]

Archive with 10 entries (10 files):
- Suppl Material_revised_2.docx
- __MACOSX/._Suppl Material_revised_2.docx
- SupplFig1_neu_rev2.pdf
- __MACOSX/._SupplFig1_neu_rev2.pdf
- SupplFig2_neu_rev2.pdf
- __MACOSX/._SupplFig2_neu_rev2.pdf
- SupplFig3_rev2.pdf
- __MACOSX/._SupplFig3_rev2.pdf
- SupplFig4_rev2.pdf
- __MACOSX/._SupplFig4_rev2.pdf
